# Supplementary material for: Systematic review of the firefly genus Scissicauda (Coleoptera, Lampyridae, Amydetinae) from Brazil
Source: Zookeys. 2016 Feb 1;(558):55–75. doi: 10.3897/zookeys.558.6040 (PMC4768280; doi:10.3897/zookeys.558.6040)
Supplement: XML Treatment for Scissicauda [file zookeys.558.6040-treatment1.xml]

<!DOCTYPE tp:taxon-treatment
  PUBLIC "-//TaxonX//DTD Taxonomic Treatment Publishing DTD v0 20100105//EN" "tax-treatment-NSO.dtd">
<tp:taxon-treatment xmlns:tp="http://www.plazi.org/taxpub"><tp:treatment-meta><kwd-group><label>Taxon classification</label><kwd><named-content content-type="kingdom">Animalia</named-content></kwd><kwd><named-content content-type="order">Coleoptera</named-content></kwd><kwd><named-content content-type="family">Lampyridae</named-content></kwd></kwd-group><mixed-citation publication-type="journal"><person-group><name><surname>Silveira</surname><given-names>Luiz Felipe Lima Da</given-names></name><name><surname>Mermudes</surname><given-names>José Ricardo M.</given-names></name><name><surname>Bocakova</surname><given-names>Milada</given-names></name></person-group><article-title>Systematic review of the firefly genus <italic><tp:taxon-name><tp:taxon-name-part taxon-name-part-type="genus">Scissicauda</tp:taxon-name-part></tp:taxon-name></italic> (<tp:taxon-name><tp:taxon-name-part taxon-name-part-type="order">Coleoptera</tp:taxon-name-part></tp:taxon-name>, <tp:taxon-name><tp:taxon-name-part taxon-name-part-type="family">Lampyridae</tp:taxon-name-part></tp:taxon-name>, <tp:taxon-name><tp:taxon-name-part taxon-name-part-type="subfamily">Amydetinae</tp:taxon-name-part></tp:taxon-name>) from Brazil</article-title><source>Zookeys</source><day>1</day><month>2</month><year>2016</year><volume>2016</volume><issue>558</issue><fpage>55</fpage><lpage>75</lpage><pub-id pub-id-type="doi">10.3897/zookeys.558.6040</pub-id></mixed-citation></tp:treatment-meta><tp:nomenclature><tp:taxon-name>
              <tp:taxon-name-part taxon-name-part-type="genus">Scissicauda</tp:taxon-name-part>
            </tp:taxon-name><tp:taxon-authority>McDermott, 1964</tp:taxon-authority><tp:nomenclature-citation-list><tp:nomenclature-citation><tp:taxon-name>
                  <tp:taxon-name-part taxon-name-part-type="genus">Scissicauda</tp:taxon-name-part>
                </tp:taxon-name><comment>McDermott, 1964: 10, 39; 1966: 87.</comment></tp:nomenclature-citation><tp:nomenclature-citation><tp:taxon-name>
                  <tp:taxon-name-part taxon-name-part-type="genus">Schistura</tp:taxon-name-part>
                </tp:taxon-name><comment>Olivier, 1911:51 (<italic>nec <tp:taxon-name><tp:taxon-name-part taxon-name-part-type="genus">Schistura</tp:taxon-name-part></tp:taxon-name></italic> McClevelland, 1838 <tp:taxon-name><tp:taxon-name-part taxon-name-part-type="subclass">Actinopterygii</tp:taxon-name-part></tp:taxon-name>).</comment></tp:nomenclature-citation><tp:nomenclature-citation><tp:taxon-name>
                  <tp:taxon-name-part taxon-name-part-type="genus">Aethra</tp:taxon-name-part>
                </tp:taxon-name><comment>Laporte, 1833 (partim). Olivier <italic>in</italic> Wytsman 1907: 16; <xref ref-type="bibr" rid="B5">Blackwelder 1944</xref>: 353.</comment></tp:nomenclature-citation><tp:nomenclature-citation><tp:taxon-name>
                  <tp:taxon-name-part taxon-name-part-type="genus">Lychnuris</tp:taxon-name-part>
                </tp:taxon-name><comment>Motschulsky, 1853 (partim). <xref ref-type="bibr" rid="B19">McDermott 1966</xref> (<italic>quid pro quo</italic>).</comment></tp:nomenclature-citation><tp:nomenclature-citation><tp:taxon-name>
                  <tp:taxon-name-part taxon-name-part-type="genus">Schistura</tp:taxon-name-part>
                </tp:taxon-name><comment>Olivier, 1911: 51; <xref ref-type="bibr" rid="B18">McDermott 1964</xref>: 10, 39.</comment></tp:nomenclature-citation></tp:nomenclature-citation-list></tp:nomenclature><tp:treatment-sec sec-type="Type species"><title>Type species.</title><p><italic><tp:taxon-name><tp:taxon-name-part taxon-name-part-type="genus">Lucidota</tp:taxon-name-part> <tp:taxon-name-part taxon-name-part-type="species">disjuncta</tp:taxon-name-part></tp:taxon-name></italic> Olivier, 1896, by monotypy.</p></tp:treatment-sec><tp:treatment-sec sec-type="Diagnosis"><title>Diagnosis.</title><p>Antenna 11-segmented, compressed, filliform to flabellate, uniramose (while biramose in <italic><tp:taxon-name><tp:taxon-name-part taxon-name-part-type="genus">Psilocladus</tp:taxon-name-part></tp:taxon-name></italic> and <italic><tp:taxon-name><tp:taxon-name-part taxon-name-part-type="genus">Pollaclasis</tp:taxon-name-part></tp:taxon-name></italic>), with dense, upright bristles, rami atmost twice longer than antennomere body, attached basally (distally in <italic><tp:taxon-name><tp:taxon-name-part taxon-name-part-type="genus">Ethra</tp:taxon-name-part></tp:taxon-name></italic>). Antennal sockets large, two thirds of frontal width, close-set, reniform, antennifer process distinct. Occiput as wide as one third head width. Apical maxillary palpomere lanceolate. Apical labial palpomere securiform. Pronotum semilunate, with a marginal row of gross, deep punctures. Abdominal terga with posterior angles progressively produced and acute. Tibial spurs present. Tarsomere I 2× longer than II, II 2× longer than III, III of subequal length as IV. Tarsomere IV bilobed, lobes reaching two thirds of length of tarsomere V. Male sternum IX retracted under VIII. Aedeagus with phallus consisting of a dorsal plate basally fused to parameres, symmetric, projected dorsolaterally toward apex; ventral plate with lateral margins sinuose, weakly sclerotized; parameres symmetric, apically rounded, with a ventrobasal process rudimentary or extended beyond phallus.</p></tp:treatment-sec><tp:treatment-sec sec-type="Redescription"><title>Redescription.</title><p><bold>Head</bold> (Figs <xref ref-type="fig" rid="F1">1</xref>–<xref ref-type="fig" rid="F3">15</xref>, <xref ref-type="fig" rid="F9">44–45</xref>, <xref ref-type="fig" rid="F12">53–54</xref>, <xref ref-type="fig" rid="F13">59</xref>) entirely covered by pronotum (Figs <xref ref-type="fig" rid="F1">1</xref>, <xref ref-type="fig" rid="F2">2</xref>, <xref ref-type="fig" rid="F8">42</xref>, <xref ref-type="fig" rid="F12">51</xref>, <xref ref-type="fig" rid="F14">67</xref>); almost 2× as wide as long, slightly longer than high (Figs <xref ref-type="fig" rid="F3">4–7</xref>); lateral margins slightly convergent posteriad (Fig. <xref ref-type="fig" rid="F3">4</xref>). Frons slightly prominent dorsally, swollen (Fig. <xref ref-type="fig" rid="F3">6</xref>). Antennal sockets reniform, of two thirds frons width; antennifer process conspicuous (Fig. <xref ref-type="fig" rid="F3">7</xref>). Vertex somewhat convex, with two posterior parasagittal indentations (Fig. <xref ref-type="fig" rid="F3">4</xref>). Antenna 11-segmented, scape constricted basally, pedicel almost as long as wide and constricted medially, antennomeres III–X serrate to flabellate (males of <italic><tp:taxon-name><tp:taxon-name-part taxon-name-part-type="genus">Scissicauda</tp:taxon-name-part> <tp:taxon-name-part taxon-name-part-type="species">disjuncta</tp:taxon-name-part></tp:taxon-name></italic>), compressed, subequal in length, with dense, upright bristles, lamellae long and slender, subequal in length, apical antennomere slightly longer than subapical one (Figs <xref ref-type="fig" rid="F3">10</xref>, <xref ref-type="fig" rid="F8">42</xref>, <xref ref-type="fig" rid="F12">54</xref>, <xref ref-type="fig" rid="F14">68</xref>). Frontoclypeus slightly curved (Fig. <xref ref-type="fig" rid="F3">7</xref>). Labrum connected to frontoclypeus by a membranous suture; 2× as wide as long, anterior margin evanescent (Fig. <xref ref-type="fig" rid="F3">4</xref>). <!--PageBreak-->Mandibles long and slender, monotonically arcuate, apex acute, internal tooth absent, external margin sparsely setose in basal ½, with a basal wisp of bristles up to half its length (Figs <xref ref-type="fig" rid="F3">14</xref>, <xref ref-type="fig" rid="F3">15</xref>). Maxilla with cardo well-sclerotized; stipe oblong in ventral view, posterior margins truncate, well-sclerotized, palpi 4-segmented; palpomere III triangular; IV lanceolate, with internal margin covered with minute, dense bristles, almost 3× longer than III (Fig. <xref ref-type="fig" rid="F3">7</xref>). Labium with mentum well-sclerotized and bristled, completely divided sagittally; submentum sclerotized and bristled, subcordiform, elongate; palpi 3-segmented, palpomere III securiform (Fig. <xref ref-type="fig" rid="F3">5</xref>). Gular sutures almost indistinct; gular bar transverse, 2× as wide as submentum minimal width. Occiput piriform, as wide as one third posterior width (Fig. <xref ref-type="fig" rid="F3">9</xref>). Tentorium long and slender, almost as high as half head high, projected internally almost on the half of its length, strongly curved backwards (Figs <xref ref-type="fig" rid="F3">11–13</xref>).</p><fig id="F1" position="float" orientation="portrait"><label>Figures 1.</label><caption><p><italic><tp:taxon-name><tp:taxon-name-part taxon-name-part-type="genus">Scissicauda</tp:taxon-name-part> <tp:taxon-name-part taxon-name-part-type="species">disjuncta</tp:taxon-name-part></tp:taxon-name></italic>, holotype and labels.</p></caption><graphic xmlns:xlink="http://www.w3.org/1999/xlink" xlink:href="zookeys-558-055-g001.jpg" position="float" orientation="portrait" xlink:type="simple" id="oo_75694.jpg"/></fig><fig id="F2" position="float" orientation="portrait"><label>Figures 2–3.</label><caption><p><italic><tp:taxon-name><tp:taxon-name-part taxon-name-part-type="genus">Scissicauda</tp:taxon-name-part> <tp:taxon-name-part taxon-name-part-type="species">disjuncta</tp:taxon-name-part></tp:taxon-name></italic>, male habitus <bold>2</bold> dorsal <bold>3</bold> ventral. Scale bar: 2.0 mm (<bold>2–3</bold>).</p></caption><graphic xmlns:xlink="http://www.w3.org/1999/xlink" xlink:href="zookeys-558-055-g002.jpg" position="float" orientation="portrait" xlink:type="simple" id="oo_75695.jpg"/></fig><fig id="F3" position="float" orientation="portrait"><label>Figures 4–15.</label><caption><p><italic><tp:taxon-name><tp:taxon-name-part taxon-name-part-type="genus">Scissicauda</tp:taxon-name-part> <tp:taxon-name-part taxon-name-part-type="species">disjuncta</tp:taxon-name-part></tp:taxon-name></italic>, male head. <bold>4–9</bold> overview <bold>4</bold> dorsal <bold>5</bold> ventral, <bold>6</bold> lateral <bold>7</bold> frontal <bold>8</bold> posterior <bold>9</bold> occipital <bold>10</bold> antenna, frontal <bold>11–13</bold> tentoria, detail. <bold>11</bold> dorsal <bold>12</bold> frontal <bold>13</bold> lateral <bold>14–15</bold> mandible <bold>14</bold> dorsal <bold>15</bold> internal view. Scale bar: 0.5 mm (<bold>4–15</bold>).</p></caption><graphic xmlns:xlink="http://www.w3.org/1999/xlink" xlink:href="zookeys-558-055-g003.jpg" position="float" orientation="portrait" xlink:type="simple" id="oo_75696.jpg"/></fig><p><bold>Thorax</bold> (Figs <xref ref-type="fig" rid="F4">16</xref>–<xref ref-type="fig" rid="F6">29</xref>, <xref ref-type="fig" rid="F9">46</xref>, <xref ref-type="fig" rid="F12">55</xref>, <xref ref-type="fig" rid="F12">56</xref>, <xref ref-type="fig" rid="F14">70</xref>). Pronotum semilunar, posterior angles acute; disc subquadrate in dorsal view, notably convex, regularly punctured, punctures small and bristled; with a line of distinct deep marginal punctures; pronotal expansions well-developed, anterior expansion maximal length almost half as long as disc, posterior expansions straight; slightly wider than humeral distance (Figs <xref ref-type="fig" rid="F4">16</xref>, <xref ref-type="fig" rid="F9">46</xref>, <xref ref-type="fig" rid="F12">55</xref>, <xref ref-type="fig" rid="F14">70</xref>). Hypomeron longer than high (Figs <xref ref-type="fig" rid="F4">18</xref>, <xref ref-type="fig" rid="F12">56</xref>). Prosternum 4× as wide as its major length; slightly constricted parasagitally (Fig. <xref ref-type="fig" rid="F4">17</xref>). Proendosternite clavate, slightly longer than prosternal process minimal width (Fig. <xref ref-type="fig" rid="F4">20</xref>). Mesoscutellum with posterior margin rounded (Fig. <xref ref-type="fig" rid="F5">21</xref>). Elytra ellipsoid, almost 5× as long as wide, pubescent, secondary pubescence absent, with a line of conspicuous punctures all over sutural and lateral margins (Fig. <xref ref-type="fig" rid="F5">25</xref>).</p><fig id="F4" position="float" orientation="portrait"><label>Figures 16–20.</label><caption><p><italic><tp:taxon-name><tp:taxon-name-part taxon-name-part-type="genus">Scissicauda</tp:taxon-name-part> <tp:taxon-name-part taxon-name-part-type="species">disjuncta</tp:taxon-name-part></tp:taxon-name></italic>, prothorax. <bold>16</bold> dorsal <bold>17</bold> ventral <bold>18</bold> lateral <bold>19</bold> frontal <bold>20</bold> posterior. Scale bar: 0.5 mm (<bold>16–20</bold>).</p></caption><graphic xmlns:xlink="http://www.w3.org/1999/xlink" xlink:href="zookeys-558-055-g004.jpg" position="float" orientation="portrait" xlink:type="simple" id="oo_75697.jpg"/></fig><fig id="F5" position="float" orientation="portrait"><label>Figures 21–27.</label><caption><p><italic><tp:taxon-name><tp:taxon-name-part taxon-name-part-type="genus">Scissicauda</tp:taxon-name-part> <tp:taxon-name-part taxon-name-part-type="species">disjuncta</tp:taxon-name-part></tp:taxon-name></italic>, pterothorax and associated structures. <bold>21</bold> dorsal <bold>22</bold> ventral <bold>23</bold> lateral <bold>24</bold> elytron, ventral frontal <bold>25</bold> right wing <bold>26</bold> mesoendosternum, posterior <bold>27</bold> metaendosternum, dorsal. Scale bar: 1.0 mm (<bold>21–23</bold>); 2.0 mm (<bold>24–25</bold>); 0.5 mm (<bold>26–27</bold>). <bold>RC</bold> radial cell.</p></caption><graphic xmlns:xlink="http://www.w3.org/1999/xlink" xlink:href="zookeys-558-055-g005.jpg" position="float" orientation="portrait" xlink:type="simple" id="oo_75698.jpg"/></fig><fig id="F6" position="float" orientation="portrait"><label>Figures 28–29.</label><caption><p><italic><tp:taxon-name><tp:taxon-name-part taxon-name-part-type="genus">Scissicauda</tp:taxon-name-part> <tp:taxon-name-part taxon-name-part-type="species">disjuncta</tp:taxon-name-part></tp:taxon-name></italic>, male legs. <bold>28</bold> anterior view of right legs <bold>29</bold> detail of tarsus and claw teeth. Scale bar: 1.0 mm (<bold>28</bold>); 0.5 mm (<bold>29</bold>). Arrows: claw teeth.</p></caption><graphic xmlns:xlink="http://www.w3.org/1999/xlink" xlink:href="zookeys-558-055-g006.jpg" position="float" orientation="portrait" xlink:type="simple" id="oo_75699.jpg"/></fig><p>Hind wing well-developed, posterior margin sinuose, 2× as long as wide, r3 almost as long as r4, radial cell 2× wider than long, almost reaching anterior margin, costal row of setae inconspicuous (Fig. <xref ref-type="fig" rid="F5">26</xref>); CuA<sub>2</sub> crossvein absent, mp-cu crossvein present; RP + MP<sub>1+2</sub> of three fourths r4 length, almost reaching distal margin, J indistinct (Fig. <xref ref-type="fig" rid="F5">26</xref>). Allinotum slightly wider than long, lateral margins slightly convergent posteriad, posterior margin straight; prescutum extending slightly less than half metascutum length (Fig. <xref ref-type="fig" rid="F5">21</xref>); rounded area of scutum weakly sclerotized, scutum-prescutal plates sclerotized, extending ridges almost up to posterior margin; metascutellum glabrous. Mesosternum weakly sclerotized, acute medially, attached to metasternum by a suture almost as wide as mesosternum (Fig. <xref ref-type="fig" rid="F5">22</xref>). Mesoepimeron attached to metasternum by membrane (Fig. <xref ref-type="fig" rid="F5">22</xref>). Mesosternum/mesanepisternum suture inconspicuous (Fig. <xref ref-type="fig" rid="F5">22</xref>). Mesanepisternum /mesepimeron suture conspicuous (Fig. <xref ref-type="fig" rid="F5">22</xref>). Metasternum oblique and strongly depressed by mesocoxae, anterior medial keel prominent up to anterior one third, discrimen indistinct, lateral margins divergent posteriad up to lateral-most part of metacoxa, then convergent posteriad posterior margin bisinuose (Fig. <xref ref-type="fig" rid="F5">22</xref>). Femur slightly shorter than tibia (Fig. <xref ref-type="fig" rid="F6">28</xref>). Tibial spurs present (Fig. <xref ref-type="fig" rid="F6">28</xref>). Tarsomere I 2× longer than II, II 2× longer than III, III subequal in length to IV, IV bilobed, lobes reaching two thirds V length (Fig. <xref ref-type="fig" rid="F6">29</xref>). Mesendosternum with two parasagittal projections directed outwards, irregularly alate (Fig. <xref ref-type="fig" rid="F5">26</xref>). Metendosternum spatulate, 2× longer than wide, median projection acute anteriad, with two lateral laminae (Fig. <xref ref-type="fig" rid="F5">27</xref>).</p><p><bold>Abdomen</bold> (Figs <xref ref-type="fig" rid="F5">21</xref>, <xref ref-type="fig" rid="F5">23</xref>, <xref ref-type="fig" rid="F7">30–41</xref>, <xref ref-type="fig" rid="F10">47–50</xref>). Tergum I with anterior margin membranous (Fig. <xref ref-type="fig" rid="F5">21</xref>), laterotergite membranous, polygonal in shape, with sparse <!--PageBreak-->bristles (Fig. <xref ref-type="fig" rid="F5">23</xref>); spiracle obliquely attached to thorax, more vertically (Fig. <xref ref-type="fig" rid="F5">21</xref>). Terga II–VII with posterior angles progressively produced and acute posteriad, posterior margins progressively bisinuose (Fig. <xref ref-type="fig" rid="F7">30</xref>). Sterna II–VIII visible (Fig. <xref ref-type="fig" rid="F7">31</xref>). Spiracles dorsal, at almost half sterna lenghts (Fig. <xref ref-type="fig" rid="F7">30</xref>). Sternum VIII with larval lanterns elongate (Figs <xref ref-type="fig" rid="F7">33</xref>–<xref ref-type="fig" rid="F13">58</xref>).</p><fig id="F7" position="float" orientation="portrait"><label>Figures 30–41.</label><caption><p><italic><tp:taxon-name><tp:taxon-name-part taxon-name-part-type="genus">Scissicauda</tp:taxon-name-part> <tp:taxon-name-part taxon-name-part-type="species">disjuncta</tp:taxon-name-part></tp:taxon-name></italic>, male abdomen. <bold>30</bold> dorsal <bold>31</bold> ventral <bold>32</bold> pygidium ventral <bold>33</bold> sternum VIII ventral <bold>34</bold> terminalia, dorsal <bold>35</bold> syntergite and sternum IX, dorsal <bold>36</bold> schematic drawing of aedeagus, dorsal <bold>A</bold> paramerae and phallum <bold>B</bold> paramerae, dashed lines show basal part of dorsal plate <bold>C</bold> Phallic dorsal plate, dashed lines show basal part <bold>D</bold> ventral plate <bold>37</bold> dissected phallum and paramerae, dorsal <bold>38–41</bold> aedeagus <bold>38</bold> dorsal, <bold>39</bold> lateral <bold>40</bold> ventral <bold>41</bold> lateral view, dissected. Scale bar: 1.0 mm (<bold>30–31</bold>); 0.5 mm (<bold>32–33</bold>); 0.5 mm (<bold>34–35</bold>); 0.5 mm (<bold>37–41</bold>). Arrow: phallic groove.</p></caption><graphic xmlns:xlink="http://www.w3.org/1999/xlink" xlink:href="zookeys-558-055-g007.jpg" position="float" orientation="portrait" xlink:type="simple" id="oo_75700.jpg"/></fig><!--PageBreak--><p><bold>Male.</bold> Syntergite consisting of paired lateral plates convergent posteriad (putatively tergite IX or paraproct), median transversal suture absent (Figs <xref ref-type="fig" rid="F7">34</xref>, <xref ref-type="fig" rid="F7">35</xref>, <xref ref-type="fig" rid="F13">61</xref>, <xref ref-type="fig" rid="F13">62</xref>). Sternum IX asymmetric, posterior margin acute. Aedeagus with phallus consisting of a dorsal plate basally fused to parameres, symmetric, medially grooved, projected dorsolaterally toward apex (Figs <xref ref-type="fig" rid="F7">36–38</xref>, <xref ref-type="fig" rid="F7">41</xref>, <xref ref-type="fig" rid="F13">63</xref>, <xref ref-type="fig" rid="F13">64</xref>); ventral plate with lateral margins <!--PageBreak-->sinuose, weakly sclerotized; parameres symmetric, apically rounded, with a ventrobasal process rudimentary or projected and extended beyond phallus (Figs <xref ref-type="fig" rid="F7">40</xref>, <xref ref-type="fig" rid="F13">65</xref>, <xref ref-type="fig" rid="F13">66</xref>).</p><p><bold>Female.</bold> Sternum VIII as long as wide, spiculum ventrale long and slender, three fourths sternum length (Fig. <xref ref-type="fig" rid="F10">47</xref>). Internal genitalia with a large and somewhat rounded spermatophore-digesting gland anteriad to the common oviduct (Fig. <xref ref-type="fig" rid="F10">50</xref>). Valvifers free, twisted basally, 3× coxite length; coxites medially fused, coxital baculi well-developed, sclerotized, divergent basally; styli minute, sclerotized; proctiger indistinct (Fig. <xref ref-type="fig" rid="F10">49</xref>).</p></tp:treatment-sec><tp:treatment-sec sec-type="Remarks"><title>Remarks.</title><p>Concerning the etymology for the generic name, <xref ref-type="bibr" rid="B18">McDermott (1964)</xref> did not refer explicitly to the meaning of <italic><tp:taxon-name><tp:taxon-name-part taxon-name-part-type="genus">Scissicauda</tp:taxon-name-part></tp:taxon-name></italic>, neither did <xref ref-type="bibr" rid="B23">Olivier (1911)</xref> for <italic><tp:taxon-name><tp:taxon-name-part taxon-name-part-type="genus">Schistura</tp:taxon-name-part></tp:taxon-name></italic>. <italic><tp:taxon-name><tp:taxon-name-part taxon-name-part-type="genus">Scissi</tp:taxon-name-part></tp:taxon-name></italic> is putatively derived from the English word scissor, which in turns refer to the old French <italic>cisoires</italic> and the Latin <italic>caedo</italic>, <italic>caesus</italic>; and <italic>cauda</italic>, a Latin word for the pygydium (Brown, 1956) (see Figs <xref ref-type="fig" rid="F7">30</xref>, <xref ref-type="fig" rid="F7">32</xref>). <italic><tp:taxon-name><tp:taxon-name-part taxon-name-part-type="genus">Scissicauda</tp:taxon-name-part></tp:taxon-name></italic> is of a feminine gender.</p></tp:treatment-sec><tp:treatment-sec sec-type="Key to species (both sexes)"><title>Key to species (both sexes)</title><table-wrap content-type="key" position="anchor" orientation="portrait"><table id="TID0ETIAC" rules="all"><tbody><tr><td rowspan="1" colspan="1">1</td><td rowspan="1" colspan="1">Elytron with sutural margin brown to blackish-brown (Figs <xref ref-type="fig" rid="F1">1</xref>–<xref ref-type="fig" rid="F2">2</xref>, <xref ref-type="fig" rid="F8">42</xref>); hypomeron constricted posteriad (Fig. <xref ref-type="fig" rid="F4">18</xref>); male antennae flabellate (Fig. <xref ref-type="fig" rid="F3">10</xref>); lateral margins of female terminal sternum convergent posteriad, indented medially (Fig. <xref ref-type="fig" rid="F8">43</xref>) (BRAZIL: <italic>Rio de Janeiro</italic>)</td><td rowspan="1" colspan="1">
                      <bold><italic><tp:taxon-name><tp:taxon-name-part taxon-name-part-type="genus">Scissicauda</tp:taxon-name-part> <tp:taxon-name-part taxon-name-part-type="species">disjuncta</tp:taxon-name-part></tp:taxon-name></italic> (Olivier, 1896)</bold></td></tr><tr><td rowspan="1" colspan="1">1’</td><td rowspan="1" colspan="1">Elytron with sutural margin pale yellow (Figs <xref ref-type="fig" rid="F12">51</xref>, <xref ref-type="fig" rid="F14">67</xref>); hypomeron rather bisinuose (Fig. <xref ref-type="fig" rid="F12">56</xref>); male antennae serrate, without branches (Fig. <xref ref-type="fig" rid="F12">54</xref>); female terminal sternum rounded (Fig. <xref ref-type="fig" rid="F14">68</xref>) (BRAZIL: <italic>Espírito Santo</italic>)</td><td rowspan="1" colspan="1">
                      <bold><italic><tp:taxon-name><tp:taxon-name-part taxon-name-part-type="genus">Scissicauda</tp:taxon-name-part> <tp:taxon-name-part taxon-name-part-type="species">balena</tp:taxon-name-part></tp:taxon-name></italic> sp. n.</bold></td></tr><!--PageBreak--><!--PageBreak--></tbody></table></table-wrap><fig id="F8" position="float" orientation="portrait"><label>Figures 42–43.</label><caption><p><italic><tp:taxon-name><tp:taxon-name-part taxon-name-part-type="genus">Scissicauda</tp:taxon-name-part> <tp:taxon-name-part taxon-name-part-type="species">disjuncta</tp:taxon-name-part></tp:taxon-name></italic>, female habitus. <bold>42</bold> dorsal <bold>43</bold> ventral. Scale bar: 2.0 mm (<bold>42–43</bold>).</p></caption><graphic xmlns:xlink="http://www.w3.org/1999/xlink" xlink:href="zookeys-558-055-g008.jpg" position="float" orientation="portrait" xlink:type="simple" id="oo_75701.jpg"/></fig><fig id="F9" position="float" orientation="portrait"><label>Figures 44–46.</label><caption><p><italic><tp:taxon-name><tp:taxon-name-part taxon-name-part-type="genus">Scissicauda</tp:taxon-name-part> <tp:taxon-name-part taxon-name-part-type="species">disjuncta</tp:taxon-name-part></tp:taxon-name></italic>, female. <bold>44</bold> head, frontal <bold>45</bold> antenna <bold>46</bold> pronotum, dorsal. Scale bar: 1.0 mm (<bold>44</bold>); 2.0 mm (<bold>45</bold>); 1.0 mm (<bold>46</bold>).</p></caption><graphic xmlns:xlink="http://www.w3.org/1999/xlink" xlink:href="zookeys-558-055-g009.jpg" position="float" orientation="portrait" xlink:type="simple" id="oo_75702.jpg"/></fig><fig id="F10" position="float" orientation="portrait"><label>Figures 47–50.</label><caption><p><italic><tp:taxon-name><tp:taxon-name-part taxon-name-part-type="genus">Scissicauda</tp:taxon-name-part> <tp:taxon-name-part taxon-name-part-type="species">disjuncta</tp:taxon-name-part></tp:taxon-name></italic>, female. <bold>47</bold> sternum VIII <bold>48</bold> pygidium, dorsal <bold>49</bold> external genitalia <bold>50</bold> internal genitalia. CO = common oviduct, SDG = spermatophore digesting gland. Scale bar: 1.0 mm (<bold>47–49</bold>); 1.0 mm (<bold>50</bold>).</p></caption><graphic xmlns:xlink="http://www.w3.org/1999/xlink" xlink:href="zookeys-558-055-g010.jpg" position="float" orientation="portrait" xlink:type="simple" id="oo_75703.jpg"/></fig><fig id="F12" position="float" orientation="portrait"><label>Figures 51–56.</label><caption><p><italic><tp:taxon-name><tp:taxon-name-part taxon-name-part-type="genus">Scissicauda</tp:taxon-name-part> <tp:taxon-name-part taxon-name-part-type="species">balena</tp:taxon-name-part></tp:taxon-name></italic> sp. n., holotype male. <bold>51–52</bold> habitus <bold>51</bold> dorsal <bold>52</bold> ventral <bold>53</bold> head, frontal <bold>54</bold> antenna, dorsal <bold>55–56</bold> prothorax <bold>55</bold> dorsal <bold>56</bold> lateral. Scale bar: 2.0 mm (<bold>51–52</bold>); 1.0 mm (<bold>53</bold>); 1.0 mm (<bold>54</bold>); 1.0 mm (<bold>55–56</bold>).</p></caption><graphic xmlns:xlink="http://www.w3.org/1999/xlink" xlink:href="zookeys-558-055-g012.jpg" position="float" orientation="portrait" xlink:type="simple" id="oo_75704.jpg"/></fig><fig id="F13" position="float" orientation="portrait"><label>Figures 57–66.</label><caption><p><italic><tp:taxon-name><tp:taxon-name-part taxon-name-part-type="genus">Scissicauda</tp:taxon-name-part> <tp:taxon-name-part taxon-name-part-type="species">balena</tp:taxon-name-part></tp:taxon-name></italic> sp. n., male abdomen. <bold>57–58</bold> abdomen <bold>57</bold> dorsal <bold>58</bold> ventral <bold>59</bold> syntergite dorsal <bold>60</bold> sternum IX ventral. segment VIII <bold>61</bold> pygidium, dorsal <bold>62</bold> sternum VIII, ventral <bold>63–66</bold> aedeagus <bold>63</bold> dorsal <bold>64</bold> lateral <bold>65</bold> ventral <bold>66</bold> oblique. Scale bar: 2.0 mm (<bold>57–58</bold>); 1.0 mm (<bold>59–60</bold>); 1.0 mm (<bold>61–62</bold>); 0.5 mm (<bold>63–66</bold>).</p></caption><graphic xmlns:xlink="http://www.w3.org/1999/xlink" xlink:href="zookeys-558-055-g013.jpg" position="float" orientation="portrait" xlink:type="simple" id="oo_75705.jpg"/></fig><fig id="F14" position="float" orientation="portrait"><label>Figures 67–70.</label><caption><p><italic><tp:taxon-name><tp:taxon-name-part taxon-name-part-type="genus">Scissicauda</tp:taxon-name-part> <tp:taxon-name-part taxon-name-part-type="species">balena</tp:taxon-name-part></tp:taxon-name></italic> sp. n., paratype female. <bold>67–68</bold> habitus <bold>67</bold> dorsal <bold>68</bold> ventral <bold>69</bold> head, frontal <bold>70</bold> pronotum dorsal. Scale bar: 2.0 mm (<bold>67–68</bold>); 1.0 mm (<bold>69</bold>); 1.0 mm (<bold>70</bold>).</p></caption><graphic xmlns:xlink="http://www.w3.org/1999/xlink" xlink:href="zookeys-558-055-g014.jpg" position="float" orientation="portrait" xlink:type="simple" id="oo_75706.jpg"/></fig><fig id="F15" position="float" orientation="portrait"><label>Figures 71–72.</label><caption><p><italic><tp:taxon-name><tp:taxon-name-part taxon-name-part-type="genus">Scissicauda</tp:taxon-name-part> <tp:taxon-name-part taxon-name-part-type="species">balena</tp:taxon-name-part></tp:taxon-name></italic> sp. n., labels. <bold>71</bold> holotype <bold>72</bold> paratype. Scale bar: 2.0 mm (<bold>71–72</bold>).</p></caption><graphic xmlns:xlink="http://www.w3.org/1999/xlink" xlink:href="zookeys-558-055-g015.jpg" position="float" orientation="portrait" xlink:type="simple" id="oo_75707.jpg"/></fig></tp:treatment-sec><ref-list><ref id="B5"><mixed-citation xmlns:xlink="http://www.w3.org/1999/xlink" xlink:type="simple">
          <person-group><name name-style="western"><surname>Blackwelder</surname><given-names>RE</given-names></name></person-group> (<year>1944</year>) <article-title>Checklist of the coleopterous insects of Mexico, Central America, the West Indies, and South America.</article-title> <source>United States National Museum Bulletin</source> <volume>185</volume>: <fpage>189</fpage>–<lpage>341</lpage>.</mixed-citation></ref><ref id="B19"><mixed-citation xmlns:xlink="http://www.w3.org/1999/xlink" xlink:type="simple">
          <person-group><name name-style="western"><surname>McDermott</surname><given-names>FA</given-names></name></person-group> (<year>1966</year>) <source><tp:taxon-name><tp:taxon-name-part taxon-name-part-type="family">Lampyridae</tp:taxon-name-part></tp:taxon-name>. In: Steel WO (Ed.) Coleopterorum Catalogus Supplementa</source>. <issue>Pars 9</issue> (<edition>editio secunda</edition>). <publisher-name>W. Junk</publisher-name>, <publisher-loc>S’Gravenhage</publisher-loc>, <size units="page">149 pp</size>.</mixed-citation></ref><ref id="B18"><mixed-citation xmlns:xlink="http://www.w3.org/1999/xlink" xlink:type="simple">
          <person-group><name name-style="western"><surname>McDermott</surname><given-names>FA</given-names></name></person-group> (<year>1964</year>) <article-title>The taxonomy of the <tp:taxon-name><tp:taxon-name-part taxon-name-part-type="family">Lampyridae</tp:taxon-name-part></tp:taxon-name> (<tp:taxon-name><tp:taxon-name-part taxon-name-part-type="order">Coleoptera</tp:taxon-name-part></tp:taxon-name>).</article-title> <source>Transactions of the American Entomological Society</source> <volume>90</volume>: <fpage>1</fpage>–<lpage>72</lpage>.</mixed-citation></ref><ref id="B23"><mixed-citation xmlns:xlink="http://www.w3.org/1999/xlink" xlink:type="simple">
          <person-group><name name-style="western"><surname>Olivier</surname><given-names>E</given-names></name></person-group> (<year>1911</year>) <article-title>Révision des Lampyrides.</article-title> <source>Revue scientifique du Bourbonnais et du centre de la France</source> <volume>24</volume>: <fpage>39</fpage>–<lpage>58</lpage>.</mixed-citation></ref></ref-list></tp:taxon-treatment>
