# Supplementary material for: Systematic review of the firefly genus Scissicauda (Coleoptera, Lampyridae, Amydetinae) from Brazil
Source: Zookeys. 2016 Feb 1;(558):55–75. doi: 10.3897/zookeys.558.6040 (PMC4768280; doi:10.3897/zookeys.558.6040)
Supplement: XML Treatment for Scissicauda disjuncta [file zookeys.558.6040-treatment2.xml]

<!DOCTYPE tp:taxon-treatment
  PUBLIC "-//TaxonX//DTD Taxonomic Treatment Publishing DTD v0 20100105//EN" "tax-treatment-NSO.dtd">
<tp:taxon-treatment xmlns:tp="http://www.plazi.org/taxpub"><tp:treatment-meta><kwd-group><label>Taxon classification</label><kwd><named-content content-type="kingdom">Animalia</named-content></kwd><kwd><named-content content-type="order">Coleoptera</named-content></kwd><kwd><named-content content-type="family">Lampyridae</named-content></kwd></kwd-group><mixed-citation publication-type="journal"><person-group><name><surname>Silveira</surname><given-names>Luiz Felipe Lima Da</given-names></name><name><surname>Mermudes</surname><given-names>José Ricardo M.</given-names></name><name><surname>Bocakova</surname><given-names>Milada</given-names></name></person-group><article-title>Systematic review of the firefly genus <italic><tp:taxon-name><tp:taxon-name-part taxon-name-part-type="genus">Scissicauda</tp:taxon-name-part></tp:taxon-name></italic> (<tp:taxon-name><tp:taxon-name-part taxon-name-part-type="order">Coleoptera</tp:taxon-name-part></tp:taxon-name>, <tp:taxon-name><tp:taxon-name-part taxon-name-part-type="family">Lampyridae</tp:taxon-name-part></tp:taxon-name>, <tp:taxon-name><tp:taxon-name-part taxon-name-part-type="subfamily">Amydetinae</tp:taxon-name-part></tp:taxon-name>) from Brazil</article-title><source>Zookeys</source><day>1</day><month>2</month><year>2016</year><volume>2016</volume><issue>558</issue><fpage>55</fpage><lpage>75</lpage><pub-id pub-id-type="doi">10.3897/zookeys.558.6040</pub-id></mixed-citation></tp:treatment-meta><tp:nomenclature><tp:taxon-name>
              <tp:taxon-name-part taxon-name-part-type="genus">Scissicauda</tp:taxon-name-part>
              <tp:taxon-name-part taxon-name-part-type="species">disjuncta</tp:taxon-name-part>
            </tp:taxon-name><tp:taxon-authority>(E. Olivier, 1896)</tp:taxon-authority><xref ref-type="fig" rid="F1">Figs 1</xref><xref ref-type="fig" rid="F2">, 2–3</xref><xref ref-type="fig" rid="F3">, 4–15</xref><xref ref-type="fig" rid="F4">, 16–20</xref><xref ref-type="fig" rid="F5">, 21–27</xref><xref ref-type="fig" rid="F6">, 28–29</xref><xref ref-type="fig" rid="F7">, 30–41</xref><xref ref-type="fig" rid="F8">, 42–43</xref><xref ref-type="fig" rid="F9">, 44–46</xref><xref ref-type="fig" rid="F10">, 47–50</xref><tp:nomenclature-citation-list><tp:nomenclature-citation><tp:taxon-name>
                  <tp:taxon-name-part taxon-name-part-type="genus">Lucidota</tp:taxon-name-part> <tp:taxon-name-part taxon-name-part-type="species">disjuncta</tp:taxon-name-part></tp:taxon-name><comment>Olivier, 1896: 1.</comment></tp:nomenclature-citation><tp:nomenclature-citation><tp:taxon-name>
                  <tp:taxon-name-part taxon-name-part-type="genus">Aethra</tp:taxon-name-part> <tp:taxon-name-part taxon-name-part-type="species">disjuncta</tp:taxon-name-part></tp:taxon-name><comment>(Olivier, 1896). Olivier <italic>in</italic> Wytsman, 1907: 16; <xref ref-type="bibr" rid="B5">Blackwelder 1944</xref>: 353.</comment></tp:nomenclature-citation><tp:nomenclature-citation><tp:taxon-name>
                  <tp:taxon-name-part taxon-name-part-type="genus">Schistura</tp:taxon-name-part> <tp:taxon-name-part taxon-name-part-type="species">disjuncta</tp:taxon-name-part></tp:taxon-name><comment>(Olivier, 1896). <xref ref-type="bibr" rid="B23">Olivier 1911</xref>: 51; <xref ref-type="bibr" rid="B18">McDermott 1964</xref>: 10, 39.</comment></tp:nomenclature-citation><tp:nomenclature-citation><tp:taxon-name>
                  <tp:taxon-name-part taxon-name-part-type="genus">Lychnuris</tp:taxon-name-part> <tp:taxon-name-part taxon-name-part-type="species">disjuncta</tp:taxon-name-part></tp:taxon-name><comment>(Olivier, 1896); <xref ref-type="bibr" rid="B19">McDermott 1966</xref> (<italic>quid pro quo</italic>).</comment></tp:nomenclature-citation><tp:nomenclature-citation><tp:taxon-name>
                  <tp:taxon-name-part taxon-name-part-type="genus">Scissicauda</tp:taxon-name-part> <tp:taxon-name-part taxon-name-part-type="species">disjuncta</tp:taxon-name-part></tp:taxon-name><comment>(Olivier, 1896). <xref ref-type="bibr" rid="B18">McDermott 1964</xref>: 10, 39; <xref ref-type="bibr" rid="B19">1966</xref>: 87.</comment></tp:nomenclature-citation></tp:nomenclature-citation-list></tp:nomenclature><tp:treatment-sec sec-type="type material"><title>Type material.</title><p><bold>Holotype</bold> (Fig. <xref ref-type="fig" rid="F1">1</xref>) male (<named-content xmlns:xlink="http://www.w3.org/1999/xlink" content-type="dwc:institutional_code" xlink:type="simple">MNHN</named-content>), without locality data (although <xref ref-type="bibr" rid="B23">Olivier 1911</xref> reported the species from Rio de Janeiro). Bearing the labels: 1) green and rectangular, handwriting <italic><tp:taxon-name><tp:taxon-name-part taxon-name-part-type="genus">Lucidota</tp:taxon-name-part> <tp:taxon-name-part taxon-name-part-type="species">disjuncta</tp:taxon-name-part></tp:taxon-name></italic> E. Oliv.; 2) white and rectangular, printed, <italic>Specimen typicum originale auctoris</italic> Ern. Olivier.; 3) white and square, handwriting, Fry.</p></tp:treatment-sec><tp:treatment-sec sec-type="material"><title>Material examined.</title><p>BRAZIL. <italic>Rio de Janeiro</italic>. Rio de Janeiro, without other data, 1 male, 2 females, Fry coll. (<abbrev xmlns:xlink="http://www.w3.org/1999/xlink" content-type="institution" xlink:title="Natural History Museum, London" xlink:type="simple">BMNH</abbrev>); Petrópolis, P. N. Serra dos Órgãos, 25/11/2012, Mermudes &amp; Mattos col. (<abbrev xmlns:xlink="http://www.w3.org/1999/xlink" content-type="institution" xlink:title="Coleçao José Alfredo Pinheiro Dutra, Universidae Federal do Rio de Janeiro" xlink:type="simple">DZRJ</abbrev>); Teresópolis, P. N. Serra dos Órgãos, 15/XII/2014, A. Katz col. (<abbrev xmlns:xlink="http://www.w3.org/1999/xlink" content-type="institution" xlink:title="Coleçao José Alfredo Pinheiro Dutra, Universidae Federal do Rio de Janeiro" xlink:type="simple">DZRJ</abbrev>), ~1100m, 14-17/I/2015, L. Silveira col. (<abbrev xmlns:xlink="http://www.w3.org/1999/xlink" content-type="institution" xlink:title="Coleçao José Alfredo Pinheiro Dutra, Universidae Federal do Rio de Janeiro" xlink:type="simple">DZRJ</abbrev>), 18/XII/2014, 1 female, V.A.C WILSON col. (<abbrev xmlns:xlink="http://www.w3.org/1999/xlink" content-type="institution" xlink:title="Coleçao José Alfredo Pinheiro Dutra, Universidae Federal do Rio de Janeiro" xlink:type="simple">DZRJ</abbrev>), 1050m, XII/2013, Malaise trap, 1 male, 2 females, R. Monteiro col. (<abbrev xmlns:xlink="http://www.w3.org/1999/xlink" content-type="institution" xlink:title="Coleçao José Alfredo Pinheiro Dutra, Universidae Federal do Rio de Janeiro" xlink:type="simple">DZRJ</abbrev>), 1050m, I/2014, Malaise trap, 2 females, R. Monteiro col. (<abbrev xmlns:xlink="http://www.w3.org/1999/xlink" content-type="institution" xlink:title="Coleçao José Alfredo Pinheiro Dutra, Universidae Federal do Rio de Janeiro" xlink:type="simple">DZRJ</abbrev>), 1050m, II/2014, Malaise trap, 2 females, R. Monteiro col. (<abbrev xmlns:xlink="http://www.w3.org/1999/xlink" content-type="institution" xlink:title="Coleçao José Alfredo Pinheiro Dutra, Universidae Federal do Rio de Janeiro" xlink:type="simple">DZRJ</abbrev>).</p></tp:treatment-sec><tp:treatment-sec sec-type="Diagnosis"><title>Diagnosis.</title><p>Males with antennae flabellate (Fig. <xref ref-type="fig" rid="F3">10</xref>) (filiform in <italic><tp:taxon-name><tp:taxon-name-part taxon-name-part-type="genus">Scissicauda</tp:taxon-name-part> <tp:taxon-name-part taxon-name-part-type="species">balena</tp:taxon-name-part></tp:taxon-name></italic> sp. n.), anterior pro and mesoclaws bifid (Fig. <xref ref-type="fig" rid="F6">29</xref>) (entire in <italic><tp:taxon-name><tp:taxon-name-part taxon-name-part-type="genus">Scissicauda</tp:taxon-name-part> <tp:taxon-name-part taxon-name-part-type="species">balena</tp:taxon-name-part></tp:taxon-name></italic> sp. n.), phallus dorsal plate strongly rounded basally, phallic groove at apical one third, strongly curved (subtruncate basally, phallic groove at half its length, moderately curved in <italic><tp:taxon-name><tp:taxon-name-part taxon-name-part-type="genus">Scissicauda</tp:taxon-name-part> <tp:taxon-name-part taxon-name-part-type="species">balena</tp:taxon-name-part></tp:taxon-name></italic> sp. n.); ventral plate at least 2× phallobase length (slightly shorter than phallobase in <italic><tp:taxon-name><tp:taxon-name-part taxon-name-part-type="genus">Scissicauda</tp:taxon-name-part> <tp:taxon-name-part taxon-name-part-type="species">balena</tp:taxon-name-part></tp:taxon-name></italic> sp. n.); parameres ventrobasal process rudimentary (Figs <xref ref-type="fig" rid="F7">36–41</xref>) (digitiform, <!--PageBreak-->extending slightly beyond ventral plate, shorter than paramere itself in <italic><tp:taxon-name><tp:taxon-name-part taxon-name-part-type="genus">Scissicauda</tp:taxon-name-part> <tp:taxon-name-part taxon-name-part-type="species">balena</tp:taxon-name-part></tp:taxon-name></italic> sp. n., Figs <xref ref-type="fig" rid="F13">63–66</xref>). Female sternum VIII constricted at posterior one third, indented medially (Fig. <xref ref-type="fig" rid="F8">43</xref>) (rounded in <italic><tp:taxon-name><tp:taxon-name-part taxon-name-part-type="genus">Scissicauda</tp:taxon-name-part> <tp:taxon-name-part taxon-name-part-type="species">balena</tp:taxon-name-part></tp:taxon-name></italic> sp. n., Fig. <xref ref-type="fig" rid="F14">68</xref>).</p></tp:treatment-sec><tp:treatment-sec sec-type="Description"><title>Description.</title><p><bold>Colour pattern.</bold> Integument from entirely brown to blackish-brown, scape and pedicel yellowish-brown (Figs <xref ref-type="fig" rid="F1">1</xref>, <xref ref-type="fig" rid="F2">2</xref>), legs with trochanters, femora and tibial base yellowish, tibiae progressively darkening toward apex (Fig. <xref ref-type="fig" rid="F2">3</xref>). Prothorax with translucent to slightly pale yellow peripheral semicircular margin, sometimes bearing orangish vittae (Fig. <xref ref-type="fig" rid="F2">2</xref>), hypomeron antero-dorsally yellowish (Fig. <xref ref-type="fig" rid="F4">18</xref>). Elytra <!--PageBreak-->with pale yellow lateral-longitudinal vittae (Figs <xref ref-type="fig" rid="F1">1</xref>–<xref ref-type="fig" rid="F2">3</xref>, <xref ref-type="fig" rid="F5">24</xref>), sutural margin and outer lateral line brown to blackish-brown. Sternum VII with lateral margins yellowish (Fig. <xref ref-type="fig" rid="F7">33</xref>). Pygidium with anterior angles yellowish (Figs <xref ref-type="fig" rid="F7">30</xref>, <xref ref-type="fig" rid="F7">32</xref>).</p><!--PageBreak--><p><bold>Male.</bold> Antennae (Fig. <xref ref-type="fig" rid="F3">10</xref>) with scape constricted basally, pedicel almost as long as wide and constricted medially; antennomeres III–X subequal in length, slightly serrate and basally flabellate, lamellae almost 2× as long as antennomeres, except for branch X, which is one third longer than antennomere; antennomere XI filiform, slightly longer than previous one. Pronotum 1.3× wider than long (Figs <xref ref-type="fig" rid="F1">1</xref>–<xref ref-type="fig" rid="F2">3</xref>, <xref ref-type="fig" rid="F4">16–18</xref>). Abdominal sternum II with two median close-set vitreous spots (Fig. <xref ref-type="fig" rid="F7">31</xref>), sternum VIII with posterior margin trisinuose (Fig. <xref ref-type="fig" rid="F7">33</xref>). Sternum IX abruptly constricted anteriad at half its length, one third longer than aedeagus (Figs <xref ref-type="fig" rid="F7">34–35</xref>). Phallus dorsal plate strongly rounded basally, phallic groove at apical one third, strongly curved; ventral plate slightly shorter than phallobase; parameres ventrobasal process rudimentary (Figs <xref ref-type="fig" rid="F7">36–41</xref>).</p><p><bold>Female.</bold> Antennomeres III–XI compressed, subequal in length, antennomeres III–X serrate (Figs <xref ref-type="fig" rid="F8">42</xref>–<xref ref-type="fig" rid="F7">34</xref>, <xref ref-type="fig" rid="F9">45</xref>). Sternum VIII as long as wide (Fig. <xref ref-type="fig" rid="F8">43</xref>), constricted at posterior one third, indented medially. Spiculum ventrale long and slender, three fourths sternum length. Sclerotized part of internal genitalia with a large and somewhat rounded spermatophore-digesting gland anteriad to common oviduct. Bursa plate and median oviduct plate absent. Valvifers free, twisted basally, 3× longer than coxite; coxites medially fused, coxital baculi well-developed, sclerotized, divergent basally; styli minute, sclerotized; proctiger indistinct (Figs <xref ref-type="fig" rid="F10">47–50</xref>) .</p><p><bold>Biology.</bold> Active during daytime, on moisty days. In our experimental design (Jun/2013–Jun/2014), individuals were only collected between December and February, when there is a local increase in pluviosity (Graphic <xref ref-type="fig" rid="F11">1</xref>). Our results suggest that <!--PageBreak--><italic><tp:taxon-name><tp:taxon-name-part taxon-name-part-type="genus">Scissicauda</tp:taxon-name-part> <tp:taxon-name-part taxon-name-part-type="species">disjuncta</tp:taxon-name-part></tp:taxon-name></italic> breeds during the rainy seasons, possibly in low montane forests. Otherwise, although it could in principle be a sampling artifact, it could also mean that the species has a patchy distribution.</p><fig id="F11" position="float" orientation="portrait"><label>Graphic 1.</label><caption><p>For the period of Jun/2013–Jun/2014, <italic><tp:taxon-name><tp:taxon-name-part taxon-name-part-type="genus">Scissicauda</tp:taxon-name-part> <tp:taxon-name-part taxon-name-part-type="species">disjuncta</tp:taxon-name-part></tp:taxon-name></italic> was sampled at 1250m of elevation and had an abundance peak in the rainy season, between the November–February in the Serra dos Órgãos mountain range.</p></caption><graphic xmlns:xlink="http://www.w3.org/1999/xlink" xlink:href="zookeys-558-055-g011.jpg" position="float" orientation="portrait" xlink:type="simple" id="oo_75708.jpg"/></fig></tp:treatment-sec><tp:treatment-sec sec-type="Remarks"><title>Remarks.</title><p><xref ref-type="bibr" rid="B19">McDermott (1966</xref>:87) quoted <italic><tp:taxon-name><tp:taxon-name-part taxon-name-part-type="genus">Lychnuris</tp:taxon-name-part> <tp:taxon-name-part taxon-name-part-type="species">disjuncta</tp:taxon-name-part></tp:taxon-name></italic> referring it to <xref ref-type="bibr" rid="B21">Olivier 1899</xref>: 91, but in this paper there is no reference to such a name. However, on page 90, there is a <italic><tp:taxon-name><tp:taxon-name-part taxon-name-part-type="genus">Lychnuris</tp:taxon-name-part> <tp:taxon-name-part taxon-name-part-type="species">adjuncta</tp:taxon-name-part></tp:taxon-name></italic> Olivier, 1899, which is not quoted under <italic><tp:taxon-name><tp:taxon-name-part taxon-name-part-type="genus">Lychnuris</tp:taxon-name-part></tp:taxon-name></italic> in his catalogue (<xref ref-type="bibr" rid="B19">McDermott 1966</xref>). Therefore we consider the citation a <italic>quid pro quo</italic>. Regarding the etymology of the specific name, the author did not mention a meaning for <italic><tp:taxon-name><tp:taxon-name-part taxon-name-part-type="species">disjuncta</tp:taxon-name-part></tp:taxon-name></italic>, which is a Latin expression for apart, separate. We tentatively associate it with the separated corners of the pygidium.</p></tp:treatment-sec><tp:treatment-sec><!--Section generated to contain objects referenced in tp:taxon-treatment.--><fig id="F1" position="float" orientation="portrait"><label>Figures 1.</label><caption><p><italic><tp:taxon-name><tp:taxon-name-part taxon-name-part-type="genus">Scissicauda</tp:taxon-name-part> <tp:taxon-name-part taxon-name-part-type="species">disjuncta</tp:taxon-name-part></tp:taxon-name></italic>, holotype and labels.</p></caption><graphic xmlns:xlink="http://www.w3.org/1999/xlink" xlink:href="zookeys-558-055-g001.jpg" position="float" orientation="portrait" xlink:type="simple" id="oo_75694.jpg"/></fig><fig id="F2" position="float" orientation="portrait"><label>Figures 2–3.</label><caption><p><italic><tp:taxon-name><tp:taxon-name-part taxon-name-part-type="genus">Scissicauda</tp:taxon-name-part> <tp:taxon-name-part taxon-name-part-type="species">disjuncta</tp:taxon-name-part></tp:taxon-name></italic>, male habitus <bold>2</bold> dorsal <bold>3</bold> ventral. Scale bar: 2.0 mm (<bold>2–3</bold>).</p></caption><graphic xmlns:xlink="http://www.w3.org/1999/xlink" xlink:href="zookeys-558-055-g002.jpg" position="float" orientation="portrait" xlink:type="simple" id="oo_75695.jpg"/></fig><fig id="F3" position="float" orientation="portrait"><label>Figures 4–15.</label><caption><p><italic><tp:taxon-name><tp:taxon-name-part taxon-name-part-type="genus">Scissicauda</tp:taxon-name-part> <tp:taxon-name-part taxon-name-part-type="species">disjuncta</tp:taxon-name-part></tp:taxon-name></italic>, male head. <bold>4–9</bold> overview <bold>4</bold> dorsal <bold>5</bold> ventral, <bold>6</bold> lateral <bold>7</bold> frontal <bold>8</bold> posterior <bold>9</bold> occipital <bold>10</bold> antenna, frontal <bold>11–13</bold> tentoria, detail. <bold>11</bold> dorsal <bold>12</bold> frontal <bold>13</bold> lateral <bold>14–15</bold> mandible <bold>14</bold> dorsal <bold>15</bold> internal view. Scale bar: 0.5 mm (<bold>4–15</bold>).</p></caption><graphic xmlns:xlink="http://www.w3.org/1999/xlink" xlink:href="zookeys-558-055-g003.jpg" position="float" orientation="portrait" xlink:type="simple" id="oo_75696.jpg"/></fig><fig id="F4" position="float" orientation="portrait"><label>Figures 16–20.</label><caption><p><italic><tp:taxon-name><tp:taxon-name-part taxon-name-part-type="genus">Scissicauda</tp:taxon-name-part> <tp:taxon-name-part taxon-name-part-type="species">disjuncta</tp:taxon-name-part></tp:taxon-name></italic>, prothorax. <bold>16</bold> dorsal <bold>17</bold> ventral <bold>18</bold> lateral <bold>19</bold> frontal <bold>20</bold> posterior. Scale bar: 0.5 mm (<bold>16–20</bold>).</p></caption><graphic xmlns:xlink="http://www.w3.org/1999/xlink" xlink:href="zookeys-558-055-g004.jpg" position="float" orientation="portrait" xlink:type="simple" id="oo_75697.jpg"/></fig><fig id="F5" position="float" orientation="portrait"><label>Figures 21–27.</label><caption><p><italic><tp:taxon-name><tp:taxon-name-part taxon-name-part-type="genus">Scissicauda</tp:taxon-name-part> <tp:taxon-name-part taxon-name-part-type="species">disjuncta</tp:taxon-name-part></tp:taxon-name></italic>, pterothorax and associated structures. <bold>21</bold> dorsal <bold>22</bold> ventral <bold>23</bold> lateral <bold>24</bold> elytron, ventral frontal <bold>25</bold> right wing <bold>26</bold> mesoendosternum, posterior <bold>27</bold> metaendosternum, dorsal. Scale bar: 1.0 mm (<bold>21–23</bold>); 2.0 mm (<bold>24–25</bold>); 0.5 mm (<bold>26–27</bold>). <bold>RC</bold> radial cell.</p></caption><graphic xmlns:xlink="http://www.w3.org/1999/xlink" xlink:href="zookeys-558-055-g005.jpg" position="float" orientation="portrait" xlink:type="simple" id="oo_75698.jpg"/></fig><fig id="F6" position="float" orientation="portrait"><label>Figures 28–29.</label><caption><p><italic><tp:taxon-name><tp:taxon-name-part taxon-name-part-type="genus">Scissicauda</tp:taxon-name-part> <tp:taxon-name-part taxon-name-part-type="species">disjuncta</tp:taxon-name-part></tp:taxon-name></italic>, male legs. <bold>28</bold> anterior view of right legs <bold>29</bold> detail of tarsus and claw teeth. Scale bar: 1.0 mm (<bold>28</bold>); 0.5 mm (<bold>29</bold>). Arrows: claw teeth.</p></caption><graphic xmlns:xlink="http://www.w3.org/1999/xlink" xlink:href="zookeys-558-055-g006.jpg" position="float" orientation="portrait" xlink:type="simple" id="oo_75699.jpg"/></fig><fig id="F7" position="float" orientation="portrait"><label>Figures 30–41.</label><caption><p><italic><tp:taxon-name><tp:taxon-name-part taxon-name-part-type="genus">Scissicauda</tp:taxon-name-part> <tp:taxon-name-part taxon-name-part-type="species">disjuncta</tp:taxon-name-part></tp:taxon-name></italic>, male abdomen. <bold>30</bold> dorsal <bold>31</bold> ventral <bold>32</bold> pygidium ventral <bold>33</bold> sternum VIII ventral <bold>34</bold> terminalia, dorsal <bold>35</bold> syntergite and sternum IX, dorsal <bold>36</bold> schematic drawing of aedeagus, dorsal <bold>A</bold> paramerae and phallum <bold>B</bold> paramerae, dashed lines show basal part of dorsal plate <bold>C</bold> Phallic dorsal plate, dashed lines show basal part <bold>D</bold> ventral plate <bold>37</bold> dissected phallum and paramerae, dorsal <bold>38–41</bold> aedeagus <bold>38</bold> dorsal, <bold>39</bold> lateral <bold>40</bold> ventral <bold>41</bold> lateral view, dissected. Scale bar: 1.0 mm (<bold>30–31</bold>); 0.5 mm (<bold>32–33</bold>); 0.5 mm (<bold>34–35</bold>); 0.5 mm (<bold>37–41</bold>). Arrow: phallic groove.</p></caption><graphic xmlns:xlink="http://www.w3.org/1999/xlink" xlink:href="zookeys-558-055-g007.jpg" position="float" orientation="portrait" xlink:type="simple" id="oo_75700.jpg"/></fig><fig id="F8" position="float" orientation="portrait"><label>Figures 42–43.</label><caption><p><italic><tp:taxon-name><tp:taxon-name-part taxon-name-part-type="genus">Scissicauda</tp:taxon-name-part> <tp:taxon-name-part taxon-name-part-type="species">disjuncta</tp:taxon-name-part></tp:taxon-name></italic>, female habitus. <bold>42</bold> dorsal <bold>43</bold> ventral. Scale bar: 2.0 mm (<bold>42–43</bold>).</p></caption><graphic xmlns:xlink="http://www.w3.org/1999/xlink" xlink:href="zookeys-558-055-g008.jpg" position="float" orientation="portrait" xlink:type="simple" id="oo_75701.jpg"/></fig><fig id="F9" position="float" orientation="portrait"><label>Figures 44–46.</label><caption><p><italic><tp:taxon-name><tp:taxon-name-part taxon-name-part-type="genus">Scissicauda</tp:taxon-name-part> <tp:taxon-name-part taxon-name-part-type="species">disjuncta</tp:taxon-name-part></tp:taxon-name></italic>, female. <bold>44</bold> head, frontal <bold>45</bold> antenna <bold>46</bold> pronotum, dorsal. Scale bar: 1.0 mm (<bold>44</bold>); 2.0 mm (<bold>45</bold>); 1.0 mm (<bold>46</bold>).</p></caption><graphic xmlns:xlink="http://www.w3.org/1999/xlink" xlink:href="zookeys-558-055-g009.jpg" position="float" orientation="portrait" xlink:type="simple" id="oo_75702.jpg"/></fig><fig id="F10" position="float" orientation="portrait"><label>Figures 47–50.</label><caption><p><italic><tp:taxon-name><tp:taxon-name-part taxon-name-part-type="genus">Scissicauda</tp:taxon-name-part> <tp:taxon-name-part taxon-name-part-type="species">disjuncta</tp:taxon-name-part></tp:taxon-name></italic>, female. <bold>47</bold> sternum VIII <bold>48</bold> pygidium, dorsal <bold>49</bold> external genitalia <bold>50</bold> internal genitalia. CO = common oviduct, SDG = spermatophore digesting gland. Scale bar: 1.0 mm (<bold>47–49</bold>); 1.0 mm (<bold>50</bold>).</p></caption><graphic xmlns:xlink="http://www.w3.org/1999/xlink" xlink:href="zookeys-558-055-g010.jpg" position="float" orientation="portrait" xlink:type="simple" id="oo_75703.jpg"/></fig><fig id="F13" position="float" orientation="portrait"><label>Figures 57–66.</label><caption><p><italic><tp:taxon-name><tp:taxon-name-part taxon-name-part-type="genus">Scissicauda</tp:taxon-name-part> <tp:taxon-name-part taxon-name-part-type="species">balena</tp:taxon-name-part></tp:taxon-name></italic> sp. n., male abdomen. <bold>57–58</bold> abdomen <bold>57</bold> dorsal <bold>58</bold> ventral <bold>59</bold> syntergite dorsal <bold>60</bold> sternum IX ventral. segment VIII <bold>61</bold> pygidium, dorsal <bold>62</bold> sternum VIII, ventral <bold>63–66</bold> aedeagus <bold>63</bold> dorsal <bold>64</bold> lateral <bold>65</bold> ventral <bold>66</bold> oblique. Scale bar: 2.0 mm (<bold>57–58</bold>); 1.0 mm (<bold>59–60</bold>); 1.0 mm (<bold>61–62</bold>); 0.5 mm (<bold>63–66</bold>).</p></caption><graphic xmlns:xlink="http://www.w3.org/1999/xlink" xlink:href="zookeys-558-055-g013.jpg" position="float" orientation="portrait" xlink:type="simple" id="oo_75705.jpg"/></fig><fig id="F14" position="float" orientation="portrait"><label>Figures 67–70.</label><caption><p><italic><tp:taxon-name><tp:taxon-name-part taxon-name-part-type="genus">Scissicauda</tp:taxon-name-part> <tp:taxon-name-part taxon-name-part-type="species">balena</tp:taxon-name-part></tp:taxon-name></italic> sp. n., paratype female. <bold>67–68</bold> habitus <bold>67</bold> dorsal <bold>68</bold> ventral <bold>69</bold> head, frontal <bold>70</bold> pronotum dorsal. Scale bar: 2.0 mm (<bold>67–68</bold>); 1.0 mm (<bold>69</bold>); 1.0 mm (<bold>70</bold>).</p></caption><graphic xmlns:xlink="http://www.w3.org/1999/xlink" xlink:href="zookeys-558-055-g014.jpg" position="float" orientation="portrait" xlink:type="simple" id="oo_75706.jpg"/></fig></tp:treatment-sec><ref-list><ref id="B5"><mixed-citation xmlns:xlink="http://www.w3.org/1999/xlink" xlink:type="simple">
          <person-group><name name-style="western"><surname>Blackwelder</surname><given-names>RE</given-names></name></person-group> (<year>1944</year>) <article-title>Checklist of the coleopterous insects of Mexico, Central America, the West Indies, and South America.</article-title> <source>United States National Museum Bulletin</source> <volume>185</volume>: <fpage>189</fpage>–<lpage>341</lpage>.</mixed-citation></ref><ref id="B23"><mixed-citation xmlns:xlink="http://www.w3.org/1999/xlink" xlink:type="simple">
          <person-group><name name-style="western"><surname>Olivier</surname><given-names>E</given-names></name></person-group> (<year>1911</year>) <article-title>Révision des Lampyrides.</article-title> <source>Revue scientifique du Bourbonnais et du centre de la France</source> <volume>24</volume>: <fpage>39</fpage>–<lpage>58</lpage>.</mixed-citation></ref><ref id="B18"><mixed-citation xmlns:xlink="http://www.w3.org/1999/xlink" xlink:type="simple">
          <person-group><name name-style="western"><surname>McDermott</surname><given-names>FA</given-names></name></person-group> (<year>1964</year>) <article-title>The taxonomy of the <tp:taxon-name><tp:taxon-name-part taxon-name-part-type="family">Lampyridae</tp:taxon-name-part></tp:taxon-name> (<tp:taxon-name><tp:taxon-name-part taxon-name-part-type="order">Coleoptera</tp:taxon-name-part></tp:taxon-name>).</article-title> <source>Transactions of the American Entomological Society</source> <volume>90</volume>: <fpage>1</fpage>–<lpage>72</lpage>.</mixed-citation></ref><ref id="B19"><mixed-citation xmlns:xlink="http://www.w3.org/1999/xlink" xlink:type="simple">
          <person-group><name name-style="western"><surname>McDermott</surname><given-names>FA</given-names></name></person-group> (<year>1966</year>) <source><tp:taxon-name><tp:taxon-name-part taxon-name-part-type="family">Lampyridae</tp:taxon-name-part></tp:taxon-name>. In: Steel WO (Ed.) Coleopterorum Catalogus Supplementa</source>. <issue>Pars 9</issue> (<edition>editio secunda</edition>). <publisher-name>W. Junk</publisher-name>, <publisher-loc>S’Gravenhage</publisher-loc>, <size units="page">149 pp</size>.</mixed-citation></ref><ref id="B21"><mixed-citation xmlns:xlink="http://www.w3.org/1999/xlink" xlink:type="simple">
          <person-group><name name-style="western"><surname>Olivier</surname><given-names>E</given-names></name></person-group> (<year>1899</year>) <article-title>Revision des coléoptères lampyrides des Antilles et description des especes nouvelles.</article-title> <source>Bulletin de la Société zoologique de France</source> <volume>24</volume>: <fpage>87</fpage>–<lpage>92</lpage>.</mixed-citation></ref></ref-list></tp:taxon-treatment>
