# Supplementary material for: Systematic review of the firefly genus Scissicauda (Coleoptera, Lampyridae, Amydetinae) from Brazil
Source: Zookeys. 2016 Feb 1;(558):55–75. doi: 10.3897/zookeys.558.6040 (PMC4768280; doi:10.3897/zookeys.558.6040)
Supplement: XML Treatment for Scissicauda balena [file zookeys.558.6040-treatment3.xml]

<!DOCTYPE tp:taxon-treatment
  PUBLIC "-//TaxonX//DTD Taxonomic Treatment Publishing DTD v0 20100105//EN" "tax-treatment-NSO.dtd">
<tp:taxon-treatment xmlns:tp="http://www.plazi.org/taxpub"><tp:treatment-meta><kwd-group><label>Taxon classification</label><kwd><named-content content-type="kingdom">Animalia</named-content></kwd><kwd><named-content content-type="order">Coleoptera</named-content></kwd><kwd><named-content content-type="family">Lampyridae</named-content></kwd></kwd-group><mixed-citation publication-type="journal"><person-group><name><surname>Silveira</surname><given-names>Luiz Felipe Lima Da</given-names></name><name><surname>Mermudes</surname><given-names>José Ricardo M.</given-names></name><name><surname>Bocakova</surname><given-names>Milada</given-names></name></person-group><article-title>Systematic review of the firefly genus <italic><tp:taxon-name><tp:taxon-name-part taxon-name-part-type="genus">Scissicauda</tp:taxon-name-part></tp:taxon-name></italic> (<tp:taxon-name><tp:taxon-name-part taxon-name-part-type="order">Coleoptera</tp:taxon-name-part></tp:taxon-name>, <tp:taxon-name><tp:taxon-name-part taxon-name-part-type="family">Lampyridae</tp:taxon-name-part></tp:taxon-name>, <tp:taxon-name><tp:taxon-name-part taxon-name-part-type="subfamily">Amydetinae</tp:taxon-name-part></tp:taxon-name>) from Brazil</article-title><source>Zookeys</source><day>1</day><month>2</month><year>2016</year><volume>2016</volume><issue>558</issue><fpage>55</fpage><lpage>75</lpage><pub-id pub-id-type="doi">10.3897/zookeys.558.6040</pub-id></mixed-citation></tp:treatment-meta><tp:nomenclature><tp:taxon-name>
              <tp:taxon-name-part taxon-name-part-type="genus">Scissicauda</tp:taxon-name-part>
              <tp:taxon-name-part taxon-name-part-type="species">balena</tp:taxon-name-part>
              <object-id xmlns:xlink="http://www.w3.org/1999/xlink" content-type="zoobank" xlink:type="simple">http://zoobank.org/3626185C-4C9A-49AD-B2C2-B079D85D7927</object-id>
            </tp:taxon-name><tp:taxon-authority>Silveira, Mermudes &amp; Bocakova</tp:taxon-authority><tp:taxon-status xmlns:xlink="http://www.w3.org/1999/xlink" xlink:type="simple">sp. n.</tp:taxon-status><xref ref-type="fig" rid="F12">Figs 51–56</xref><xref ref-type="fig" rid="F13">, 57–66</xref><xref ref-type="fig" rid="F14">, 67–70</xref><xref ref-type="fig" rid="F15">, 71–72</xref><!--PageBreak--></tp:nomenclature><tp:treatment-sec sec-type="type material"><title>Type material.</title><p><bold>Holotype</bold> (Figs <xref ref-type="fig" rid="F12">51</xref>–<xref ref-type="fig" rid="F13">66</xref>, <xref ref-type="fig" rid="F15">71</xref>) male, Brazil: Espírito Santo, [n] 6521, Descourtils [leg.], coll. Fry 1905-100 (<abbrev xmlns:xlink="http://www.w3.org/1999/xlink" content-type="institution" xlink:title="Natural History Museum, London" xlink:type="simple">BMNH</abbrev>). <bold>Paratype</bold> (Figs <xref ref-type="fig" rid="F14">67–70</xref>, <xref ref-type="fig" rid="F15">72</xref>) female, Brazil, the same data (<abbrev xmlns:xlink="http://www.w3.org/1999/xlink" content-type="institution" xlink:title="Natural History Museum, London" xlink:type="simple">BMNH</abbrev>).</p></tp:treatment-sec><tp:treatment-sec sec-type="Diagnosis"><title>Diagnosis.</title><p>Males with antennal lamellae absent (Fig. <xref ref-type="fig" rid="F12">54</xref>) (present in <italic><tp:taxon-name><tp:taxon-name-part taxon-name-part-type="genus">Scissicauda</tp:taxon-name-part> <tp:taxon-name-part taxon-name-part-type="species">disjuncta</tp:taxon-name-part></tp:taxon-name></italic>, Fig. <xref ref-type="fig" rid="F3">10</xref>), anterior pro and mesoclaws entire (bifid in <italic><tp:taxon-name><tp:taxon-name-part taxon-name-part-type="genus">Scissicauda</tp:taxon-name-part> <tp:taxon-name-part taxon-name-part-type="species">disjuncta</tp:taxon-name-part></tp:taxon-name></italic>), phallus dorsal plate subtruncate basally, phallic groove at half of its length, moderately curved (strongly rounded basally, phallic groove at apical one third, strongly curved in <italic><tp:taxon-name><tp:taxon-name-part taxon-name-part-type="genus">Scissicauda</tp:taxon-name-part> <tp:taxon-name-part taxon-name-part-type="species">disjuncta</tp:taxon-name-part></tp:taxon-name></italic>); ventral plate at least 2× phallobase length (slightly shorter than phallobase in <italic><tp:taxon-name><tp:taxon-name-part taxon-name-part-type="genus">Scissicauda</tp:taxon-name-part> <tp:taxon-name-part taxon-name-part-type="species">disjuncta</tp:taxon-name-part></tp:taxon-name></italic>); parameres ventrobasal process digitiform, extending slightly beyond ventral plate, shorter than paramere itself (Figs <xref ref-type="fig" rid="F13">63–66</xref>) (process rudimentary in <italic><tp:taxon-name><tp:taxon-name-part taxon-name-part-type="genus">Scissicauda</tp:taxon-name-part> <tp:taxon-name-part taxon-name-part-type="species">disjuncta</tp:taxon-name-part></tp:taxon-name></italic>, Figs <xref ref-type="fig" rid="F7">36–41</xref>). Females with sternum VIII rounded (Fig. <xref ref-type="fig" rid="F14">68</xref>) (constricted at posterior one third, indented medially in <italic><tp:taxon-name><tp:taxon-name-part taxon-name-part-type="genus">Scissicauda</tp:taxon-name-part> <tp:taxon-name-part taxon-name-part-type="species">disjuncta</tp:taxon-name-part></tp:taxon-name></italic>, Fig. <xref ref-type="fig" rid="F8">43</xref>).</p></tp:treatment-sec><tp:treatment-sec sec-type="Etymology"><title>Etymology.</title><p>The specific name <italic>balena</italic> is a Latin expression for whale, whose tail resembles the pygidium of this species. The name is formed as a noun in apposition.</p></tp:treatment-sec><tp:treatment-sec sec-type="Description"><title>Description.</title><p><bold>Colour pattern.</bold> Integument overall blackish-brown, with scape brownish (Fig. <xref ref-type="fig" rid="F12">54</xref>); antennomeres VIII–XI and sternum VIII entirely yellowish (Figs <xref ref-type="fig" rid="F12">52</xref>, <xref ref-type="fig" rid="F14">68</xref>). Pronotum largely yellowish at sides and slenderly anterior at the disc, with paired yellow parasagittal vittae (Figs <xref ref-type="fig" rid="F12">55</xref>, <xref ref-type="fig" rid="F14">70</xref>); hypomeron translucent, with antero-dorsal margin yellowish (Fig. <xref ref-type="fig" rid="F12">56</xref>). Elytron with pale yellow lateral-longitudinal and sutural vittae (Fig. <xref ref-type="fig" rid="F12">51</xref>, <xref ref-type="fig" rid="F14">67</xref>). Sternites, trochanters and femorae yellowish, tibiae and tarsi dark-brown (Fig. <xref ref-type="fig" rid="F12">52</xref>, <xref ref-type="fig" rid="F14">68</xref>). Abdominal sternites yellowish posteriad (Fig. <xref ref-type="fig" rid="F12">52</xref>, <xref ref-type="fig" rid="F14">68</xref>). Pygidium laterally and medially dark-brownish (Fig. <xref ref-type="fig" rid="F12">52</xref>).</p><p><bold>Male.</bold> (Figs <xref ref-type="fig" rid="F12">51–56</xref>, <xref ref-type="fig" rid="F13">57–66</xref>). Scape constricted basally, pedicel almost as long as wide and constricted medially, antennomeres III–X cylindrical, impressed and not-flabellate (Fig. <xref ref-type="fig" rid="F12">54</xref>). Pronotum 1.5× wider than long (Fig. <xref ref-type="fig" rid="F12">55</xref>). Elytra with epipleural maximal width as wide as disc width (Fig. <xref ref-type="fig" rid="F12">51</xref>). Sternum VIII with posterior margin emarginate (Fig. <xref ref-type="fig" rid="F13">60</xref>). Sternum IX gradually convergent anteriad, almost 2× longer <!--PageBreak--><!--PageBreak-->than aedeagus (Figs <xref ref-type="fig" rid="F13">61–62</xref>). Phallus dorsal plate subtruncate basally, phallic groove at half of its length, moderately curved; ventral plate at least 2× of phallobase length; parameres ventrobasal process digitiform, extending slightly beyond ventral plate, shorter than paramere itself (Figs <xref ref-type="fig" rid="F13">63–66</xref>).</p><p><bold>Female.</bold> Sternum VIII rounded, indented medially (Fig. <xref ref-type="fig" rid="F14">68</xref>).</p></tp:treatment-sec><tp:treatment-sec><!--Section generated to contain objects referenced in tp:taxon-treatment.--><fig id="F12" position="float" orientation="portrait"><label>Figures 51–56.</label><caption><p><italic><tp:taxon-name><tp:taxon-name-part taxon-name-part-type="genus">Scissicauda</tp:taxon-name-part> <tp:taxon-name-part taxon-name-part-type="species">balena</tp:taxon-name-part></tp:taxon-name></italic> sp. n., holotype male. <bold>51–52</bold> habitus <bold>51</bold> dorsal <bold>52</bold> ventral <bold>53</bold> head, frontal <bold>54</bold> antenna, dorsal <bold>55–56</bold> prothorax <bold>55</bold> dorsal <bold>56</bold> lateral. Scale bar: 2.0 mm (<bold>51–52</bold>); 1.0 mm (<bold>53</bold>); 1.0 mm (<bold>54</bold>); 1.0 mm (<bold>55–56</bold>).</p></caption><graphic xmlns:xlink="http://www.w3.org/1999/xlink" xlink:href="zookeys-558-055-g012.jpg" position="float" orientation="portrait" xlink:type="simple" id="oo_75704.jpg"/></fig><fig id="F13" position="float" orientation="portrait"><label>Figures 57–66.</label><caption><p><italic><tp:taxon-name><tp:taxon-name-part taxon-name-part-type="genus">Scissicauda</tp:taxon-name-part> <tp:taxon-name-part taxon-name-part-type="species">balena</tp:taxon-name-part></tp:taxon-name></italic> sp. n., male abdomen. <bold>57–58</bold> abdomen <bold>57</bold> dorsal <bold>58</bold> ventral <bold>59</bold> syntergite dorsal <bold>60</bold> sternum IX ventral. segment VIII <bold>61</bold> pygidium, dorsal <bold>62</bold> sternum VIII, ventral <bold>63–66</bold> aedeagus <bold>63</bold> dorsal <bold>64</bold> lateral <bold>65</bold> ventral <bold>66</bold> oblique. Scale bar: 2.0 mm (<bold>57–58</bold>); 1.0 mm (<bold>59–60</bold>); 1.0 mm (<bold>61–62</bold>); 0.5 mm (<bold>63–66</bold>).</p></caption><graphic xmlns:xlink="http://www.w3.org/1999/xlink" xlink:href="zookeys-558-055-g013.jpg" position="float" orientation="portrait" xlink:type="simple" id="oo_75705.jpg"/></fig><fig id="F14" position="float" orientation="portrait"><label>Figures 67–70.</label><caption><p><italic><tp:taxon-name><tp:taxon-name-part taxon-name-part-type="genus">Scissicauda</tp:taxon-name-part> <tp:taxon-name-part taxon-name-part-type="species">balena</tp:taxon-name-part></tp:taxon-name></italic> sp. n., paratype female. <bold>67–68</bold> habitus <bold>67</bold> dorsal <bold>68</bold> ventral <bold>69</bold> head, frontal <bold>70</bold> pronotum dorsal. Scale bar: 2.0 mm (<bold>67–68</bold>); 1.0 mm (<bold>69</bold>); 1.0 mm (<bold>70</bold>).</p></caption><graphic xmlns:xlink="http://www.w3.org/1999/xlink" xlink:href="zookeys-558-055-g014.jpg" position="float" orientation="portrait" xlink:type="simple" id="oo_75706.jpg"/></fig><fig id="F15" position="float" orientation="portrait"><label>Figures 71–72.</label><caption><p><italic><tp:taxon-name><tp:taxon-name-part taxon-name-part-type="genus">Scissicauda</tp:taxon-name-part> <tp:taxon-name-part taxon-name-part-type="species">balena</tp:taxon-name-part></tp:taxon-name></italic> sp. n., labels. <bold>71</bold> holotype <bold>72</bold> paratype. Scale bar: 2.0 mm (<bold>71–72</bold>).</p></caption><graphic xmlns:xlink="http://www.w3.org/1999/xlink" xlink:href="zookeys-558-055-g015.jpg" position="float" orientation="portrait" xlink:type="simple" id="oo_75707.jpg"/></fig><fig id="F3" position="float" orientation="portrait"><label>Figures 4–15.</label><caption><p><italic><tp:taxon-name><tp:taxon-name-part taxon-name-part-type="genus">Scissicauda</tp:taxon-name-part> <tp:taxon-name-part taxon-name-part-type="species">disjuncta</tp:taxon-name-part></tp:taxon-name></italic>, male head. <bold>4–9</bold> overview <bold>4</bold> dorsal <bold>5</bold> ventral, <bold>6</bold> lateral <bold>7</bold> frontal <bold>8</bold> posterior <bold>9</bold> occipital <bold>10</bold> antenna, frontal <bold>11–13</bold> tentoria, detail. <bold>11</bold> dorsal <bold>12</bold> frontal <bold>13</bold> lateral <bold>14–15</bold> mandible <bold>14</bold> dorsal <bold>15</bold> internal view. Scale bar: 0.5 mm (<bold>4–15</bold>).</p></caption><graphic xmlns:xlink="http://www.w3.org/1999/xlink" xlink:href="zookeys-558-055-g003.jpg" position="float" orientation="portrait" xlink:type="simple" id="oo_75696.jpg"/></fig><fig id="F7" position="float" orientation="portrait"><label>Figures 30–41.</label><caption><p><italic><tp:taxon-name><tp:taxon-name-part taxon-name-part-type="genus">Scissicauda</tp:taxon-name-part> <tp:taxon-name-part taxon-name-part-type="species">disjuncta</tp:taxon-name-part></tp:taxon-name></italic>, male abdomen. <bold>30</bold> dorsal <bold>31</bold> ventral <bold>32</bold> pygidium ventral <bold>33</bold> sternum VIII ventral <bold>34</bold> terminalia, dorsal <bold>35</bold> syntergite and sternum IX, dorsal <bold>36</bold> schematic drawing of aedeagus, dorsal <bold>A</bold> paramerae and phallum <bold>B</bold> paramerae, dashed lines show basal part of dorsal plate <bold>C</bold> Phallic dorsal plate, dashed lines show basal part <bold>D</bold> ventral plate <bold>37</bold> dissected phallum and paramerae, dorsal <bold>38–41</bold> aedeagus <bold>38</bold> dorsal, <bold>39</bold> lateral <bold>40</bold> ventral <bold>41</bold> lateral view, dissected. Scale bar: 1.0 mm (<bold>30–31</bold>); 0.5 mm (<bold>32–33</bold>); 0.5 mm (<bold>34–35</bold>); 0.5 mm (<bold>37–41</bold>). Arrow: phallic groove.</p></caption><graphic xmlns:xlink="http://www.w3.org/1999/xlink" xlink:href="zookeys-558-055-g007.jpg" position="float" orientation="portrait" xlink:type="simple" id="oo_75700.jpg"/></fig><fig id="F8" position="float" orientation="portrait"><label>Figures 42–43.</label><caption><p><italic><tp:taxon-name><tp:taxon-name-part taxon-name-part-type="genus">Scissicauda</tp:taxon-name-part> <tp:taxon-name-part taxon-name-part-type="species">disjuncta</tp:taxon-name-part></tp:taxon-name></italic>, female habitus. <bold>42</bold> dorsal <bold>43</bold> ventral. Scale bar: 2.0 mm (<bold>42–43</bold>).</p></caption><graphic xmlns:xlink="http://www.w3.org/1999/xlink" xlink:href="zookeys-558-055-g008.jpg" position="float" orientation="portrait" xlink:type="simple" id="oo_75701.jpg"/></fig></tp:treatment-sec></tp:taxon-treatment>
